# Supplementary material for: The Oxime Ethers with Heterocyclic, Alicyclic and Aromatic Moiety as Potential Anti-Cancer Agents
Source: Molecules. 2022 Feb 17;27(4):1374. doi: 10.3390/molecules27041374 (PMC8878717; doi:10.3390/molecules27041374)
Supplement: Supplementary file 1 [file molecules-27-01374-s001.zip]

Archive with 1 entries (1 files):
- molecules-1508509-supplementary.pdf
